# Supplementary material for: Antioxidant Defense and Transcriptional Reprogramming Account for the Differential Cold Tolerance of Two Japonica Rice Cultivars During Germination Under Low-Temperature Stress
Source: Genes (Basel). 2026 Jan 13;17(1):83. doi: 10.3390/genes17010083 (PMC12841373; doi:10.3390/genes17010083)
Supplement: Supplementary file 1 [file genes-17-00083-s001.zip]

Archive with 1 entries (1 files):
- genes-4092636-supplementary.pdf
